# Supplementary material for: Effects of Meal Timing on Postprandial Glucose Metabolism and Blood Metabolites in Healthy Adults
Source: Nutrients. 2018 Nov 14;10(11):1763. doi: 10.3390/nu10111763 (PMC6266071; doi:10.3390/nu10111763)
Supplement: Supplementary file 1 [file nutrients-10-01763-s001.zip]

Archive with 2 entries (2 files):
- Supplemental files (Masaki Takahashi)/Supplemental Figures  (Masaki Takahashi).pdf
- Supplemental files (Masaki Takahashi)/Supplemental Tables  (Masaki Takahashi).pdf
